# Supplementary material for: Comparative genome analysis unravels pathogenicity of Xanthomonas albilineans causing sugarcane leaf scald disease
Source: BMC Genomics. 2022 Sep 26;23:671. doi: 10.1186/s12864-022-08900-2 (PMC9513982; doi:10.1186/s12864-022-08900-2)
Supplement: Supplementary file 3 — Additional file 3. [file 12864_2022_8900_MOESM3_ESM.zip]

Archive with 11 entries (11 files):
- Table S1.doc
- Table S10.docx
- Table S11.docx
- Table S2.docx
- Table S3.xlsx
- Table S4.docx
- Table S5.xlsx
- Table S6.xlsx
- Table S7.docx
- Table S8.docx
- Table S9.docx
