# Supplementary material for: Comparative genome analysis unravels pathogenicity of Xanthomonas albilineans causing sugarcane leaf scald disease
Source: BMC Genomics. 2022 Sep 26;23:671. doi: 10.1186/s12864-022-08900-2 (PMC9513982; doi:10.1186/s12864-022-08900-2)
Supplement: Supplementary file 3 — Additional file 3. [file 12864_2022_8900_MOESM3_ESM.zip › Table S3.xlsx]

## Sheet: Sheet1
Table S3. Genes in plasmid from the genome of Xal JG43.
GeneID	kegg_annotation	nr_annotation	Pfam_annotation	Swissprot_annotation	TrEMBL_annotation
GE003045	--	hypothetical protein [Xanthomonas albilineans]	--	--	--
GE003046	--	hypothetical protein [Xanthomonas albilineans]	--	--	--
GE003047	--	hypothetical protein [Xanthomonas albilineans]	--	--	--
GE003048	--	hypothetical protein [Xanthomonas albilineans]	--	--	--
GE003049	--	hypothetical protein XAP412_30007 [Xanthomonas phaseoli pv. phaseoli]	--	--	--
GE003050	--	hypothetical protein [Xanthomonas albilineans]	Fic	Protein adenylyltransferase VbhT	Protein adenylyltransferase VbhT
GE003052	--	hypothetical protein [Xanthomonas albilineans]	VbhA	Antitoxin VbhA	Antitoxin VbhA
GE003053	--	transcriptional regulator [Xanthomonas albilineans]	KORA	--	--
GE003054	--	single-stranded DNA-binding protein [Xanthomonas albilineans]	SSB	Single-stranded DNA-binding protein 1	Single-stranded DNA-binding protein 1
GE003055	--	DUF2688 domain-containing protein [Xanthomonas albilineans]	DUF2688	--	--
GE003056	--	DUF945 domain-containing protein [Xanthomonas albilineans]	DUF932	UPF0380 protein YfjQ	UPF0380 protein YfjQ
GE003057	--	hypothetical protein CPBF367_38830 [Xanthomonas arboricola pv. juglandis]	--	--	--
GE003058	K07448|restriction system protein	restriction endonuclease [Xanthomonas albilineans]	Mrr_cat	--	--
GE003059	--	hypothetical protein [Xanthomonas albilineans]	KfrA_N	--	--
GE003060	--	conserved hypothetical protein (plasmid) [Xanthomonas albilineans]	--	--	--
GE003061	--	hypothetical protein [Xanthomonas albilineans]	--	Replication protein	Replication protein
GE003062	--	putative partition protein c (plasmid) [Xanthomonas albilineans]	--	--	--
GE003063	--	type II toxin-antitoxin system RelE/ParE family toxin [Xanthomonas albilineans]	ParE_toxin	--	--
GE003064	--	hypothetical protein [Xanthomonas albilineans]	--	--	--
GE003065	--	resolvase [Xanthomonas albilineans]	Resolvase	Resolvase	Resolvase
GE003066	--	hypothetical protein [Xanthomonas albilineans]	--	--	--
GE003067	--	hypothetical protein [Xanthomonas albilineans]	Histone_HNS	--	--
GE003068	K03194|type IV secretion system protein VirB1	lytic transglycosylase [Xanthomonas albilineans]	SLT	--	--
GE003069	--	putative kora protein (plasmid) [Xanthomonas albilineans]	--	--	--
GE003070	--	hypothetical protein [Xanthomonas albilineans]	TrbC	--	--
GE003071	--	conjugal transfer protein [Xanthomonas albilineans]	VirB3	--	--
GE003072	--	conjugal transfer protein [Xanthomonas albilineans]	CagE_TrbE_VirB	Type IV secretion system protein virB4	Type IV secretion system protein virB4
GE003073	K03200|type IV secretion system protein VirB5	type IV secretion system protein [Xanthomonas albilineans]	T4SS	--	--
GE003074	--	hypothetical protein [Xanthomonas albilineans]	--	--	--
GE003075	K03201|type IV secretion system protein VirB6	type IV secretion system protein [Xanthomonas albilineans]	TrbL	--	--
GE003076	K03203|type IV secretion system protein VirB8	probable conjugal transfer protein (plasmid) [Xanthomonas albilineans]	VirB8	--	--
GE003077	K03204|type IV secretion system protein VirB9	conjugal transfer protein [Xanthomonas albilineans]	CagX	--	--
GE003078	K03195|type IV secretion system protein VirB10	TrbI/VirB10 family protein [Xanthomonas albilineans]	TrbI	Type IV secretion system protein virB10	Type IV secretion system protein virB10
GE003079	--	conjugal transfer protein [Xanthomonas albilineans]	T2SSE	Protein VirB11	Protein VirB11
GE003080	--	phospholipase D family protein [Xanthomonas albilineans]	PLDc_2;FAM83;Regulator_TrmB	--	--
GE003081	--	conjugative relaxase [Xanthomonas albilineans]	TrwC;AAA_30;Viral_helicase1;AAA_19;UvrD_C_2;PhoH;AAA	Multifunctional conjugation protein TraI	Multifunctional conjugation protein TraI
GE003082	--	DUF87 domain-containing protein [Xanthomonas albilineans]	TrwB_AAD_bind;TraG-D_C;T4SS-DNA_transf;DUF87	--	--
GE003083	--	hypothetical protein [Xanthomonas albilineans]	--	--	--
GE003084	--	hypothetical protein [Xanthomonas albilineans]	--	--	--
GE003085	--	hypothetical protein [Xanthomonas albilineans]	--	--	--
GE003086	--	hypothetical protein [Xanthomonas albilineans]	--	--	--
GE003087	--	hypothetical protein [Xanthomonas albilineans]	--	--	--
GE003088	--	hypothetical protein [Xanthomonas albilineans]	--	--	--
GE003089	--	hypothetical protein XAP412_30007 [Xanthomonas phaseoli pv. phaseoli]	--	--	--
GE003090	--	hypothetical protein [Xanthomonas albilineans]	Fic	Protein adenylyltransferase VbhT	Protein adenylyltransferase VbhT
GE003092	--	hypothetical protein [Xanthomonas albilineans]	VbhA	Antitoxin VbhA	Antitoxin VbhA
GE003093	--	transcriptional regulator [Xanthomonas albilineans]	KORA	--	--
GE003094	--	single-stranded DNA-binding protein [Xanthomonas albilineans]	SSB	Single-stranded DNA-binding protein 1	Single-stranded DNA-binding protein 1
GE003095	--	DUF2688 domain-containing protein [Xanthomonas albilineans]	DUF2688	--	--
GE003096	--	DUF945 domain-containing protein [Xanthomonas albilineans]	DUF932	UPF0380 protein YfjQ	UPF0380 protein YfjQ
GE003097	--	hypothetical protein CPBF367_38830 [Xanthomonas arboricola pv. juglandis]	--	--	--
GE003098	K07448|restriction system protein	restriction endonuclease [Xanthomonas albilineans]	Mrr_cat	--	--
GE003099	--	hypothetical protein [Xanthomonas albilineans]	KfrA_N	--	--
GE003100	--	conserved hypothetical protein (plasmid) [Xanthomonas albilineans]	--	--	--
GE003101	--	hypothetical protein [Xanthomonas albilineans]	--	Replication protein	Replication protein
GE003102	--	putative partition protein c (plasmid) [Xanthomonas albilineans]	--	--	--
GE003103	--	type II toxin-antitoxin system RelE/ParE family toxin [Xanthomonas albilineans]	ParE_toxin	--	--
GE003104	--	hypothetical protein [Xanthomonas albilineans]	--	--	--
GE003105	--	resolvase [Xanthomonas albilineans]	Resolvase	Resolvase	Resolvase
GE003106	--	hypothetical protein [Xanthomonas albilineans]	--	--	--
GE003107	--	hypothetical protein [Xanthomonas albilineans]	Histone_HNS	--	--
GE003108	K03194|type IV secretion system protein VirB1	lytic transglycosylase [Xanthomonas albilineans]	SLT	--	--
GE003109	--	putative kora protein (plasmid) [Xanthomonas albilineans]	--	--	--
GE003110	--	hypothetical protein [Xanthomonas albilineans]	TrbC	--	--
GE003111	--	conjugal transfer protein [Xanthomonas albilineans]	VirB3	--	--
GE003112	--	conjugal transfer protein [Xanthomonas albilineans]	CagE_TrbE_VirB	Type IV secretion system protein virB4	Type IV secretion system protein virB4
GE003113	K03200|type IV secretion system protein VirB5	type IV secretion system protein [Xanthomonas albilineans]	T4SS	--	--
GE003114	--	hypothetical protein [Xanthomonas albilineans]	--	--	--
GE003115	K03201|type IV secretion system protein VirB6	type IV secretion system protein [Xanthomonas albilineans]	TrbL	--	--
GE003116	K03203|type IV secretion system protein VirB8	probable conjugal transfer protein (plasmid) [Xanthomonas albilineans]	VirB8	--	--
GE003117	K03204|type IV secretion system protein VirB9	conjugal transfer protein [Xanthomonas albilineans]	CagX	--	--
GE003118	K03195|type IV secretion system protein VirB10	TrbI/VirB10 family protein [Xanthomonas albilineans]	TrbI	Type IV secretion system protein virB10	Type IV secretion system protein virB10
GE003119	--	conjugal transfer protein [Xanthomonas albilineans]	T2SSE	Protein VirB11	Protein VirB11
GE003120	--	phospholipase D family protein [Xanthomonas albilineans]	PLDc_2;FAM83;Regulator_TrmB	--	--
GE003121	--	conjugative relaxase [Xanthomonas albilineans]	TrwC;AAA_30;Viral_helicase1;AAA_19;UvrD_C_2;PhoH;AAA	Multifunctional conjugation protein TraI	Multifunctional conjugation protein TraI
GE003122	--	DUF87 domain-containing protein [Xanthomonas albilineans]	TrwB_AAD_bind;TraG-D_C;T4SS-DNA_transf;DUF87	--	--
GE003123	--	hypothetical protein [Xanthomonas albilineans]	--	--	--
GE003124	--	hypothetical protein [Xanthomonas albilineans]	--	--	--
