# Supplementary material for: Comparative genome analysis unravels pathogenicity of Xanthomonas albilineans causing sugarcane leaf scald disease
Source: BMC Genomics. 2022 Sep 26;23:671. doi: 10.1186/s12864-022-08900-2 (PMC9513982; doi:10.1186/s12864-022-08900-2)
Supplement: Supplementary file 3 — Additional file 3. [file 12864_2022_8900_MOESM3_ESM.zip › Table S5.xlsx]

## Sheet: Sheet1
Table S5. Comparative pathogenomics of X. albilineans JG43 and its related X. sacchari DD13
Virulence factors	Related genes	X. albilineans JGT43	X. sacchari DD13
Adherence
Adherence/porin	dnaK	GE000922	XAS_1889
C3610	iha	n.p.	XAS_3614
Cable pilus		GE001279	n.p.
CadF	cadF	GE002014	XAS_1348
	cadF	GE000208	XAS_3249
EF-Tu	tufA	GE002060	XAS_3307
	tufA	GE002072	XAS_3319
F1C fimbriae	sfaX	n.p.	XAS_1825
Flp pili		n.p.	XAS_0454
Hsp60	htpB	GE002245	XAS_3846
IlpA	IlpA	GE002755	XAS_3671
MGA_1142/OsmC		GE002332	XAS_3991
ML1683		GE000998	XAS_1752
		GE001496	XAS_2036
		GE001985	XAS_3213
Omp89	omp89	GE000575	XAS_1566
P fimbriae	papX	GE001450	XAS_1781
PDH-B	pdhB	n.p.	XAS_0724
Streptococcal plasmin receptor/GAPDH	plr/gapA	GE000310	XAS_1182
Tap type IV pili	tapY1	n.p.	XAS_1724
	tppE	n.p.	XAS_1726
TFP	tsaP	GE002815	XAS_0790
Type I fimbriae	fimZ	GE001839	XAS_0079
	fimK	GE000119	XAS_2940
Type IV pili	chpC	GE000376	XAS_1383
	chpD	n.p.	XAS_3510
	crc	GE002185	XAS_0071
	crc	n.p.	XAS_0576
	fimX	GE001473	XAS_1800
		GE001302	XAS_1720
		GE001299	XAS_1723
		GE001298	XAS_1377
		GE000370	XAS_1379
		GE000372	XAS_1380
		GE000373	XAS_1485
		GE000452	XAS_1486
		GE000453	XAS_3172
		GE001945	XAS_1725
		GE000269	XAS_1151
		GE000268	XAS_1150
		GE000267	XAS_1149
		GE001915	XAS_1260
	pilA	n.p.	XAS_1261
	pilB	GE001913	XAS_1267
	pilE	GE001297	n.p.
	pilE	GE001914	n.p.
	pilH	GE000371	XAS_1378
	pilH	GE001928	XAS_3144
	pilM	GE000265	XAS_1147
	pilN	GE000266	XAS_1148
	pilR	GE001912	XAS_0865
	pilR	GE000031	XAS_3648
	pilR	n.p.	XAS_1268
	pilS	GE001911	XAS_1269
	pilU	GE002955	XAS_3603
	pilV	GE001301	XAS_1721
	pilW	n.p.	XAS_2047
	ppk1	GE001997	XAS_3225
	pprA	n.p.	XAS_2212
	rpoN	GE000471	XAS_1517
	rpoN	GE001175	XAS_2235
	tapF	GE001009	n.p.
	tppE	GE000740	n.p.
	vfr	GE002276	XAS_3904
Antimicrobial activity/Competitive advantage
AcrAB	acrA	GE000836	XAS_0057
	acrA	GE001464	XAS_0530
	acrA	GE002939	XAS_0531
	acrA	GE002222	XAS_0736
	acrA	n.p.	XAS_0737
	acrA	n.p.	XAS_0845
	acrB	GE000835	XAS_1230
	acrB	GE002938	XAS_1231
	acrB	GE002221	XAS_1808
	acrB	GE002937	XAS_1809
	acrB	GE001463	XAS_1932
	acrB	n.p.	XAS_1933
	acrB	n.p.	XAS_2081
	acrB	n.p.	XAS_2737
FarAB	farA	GE000602	XAS_1464
	farA	n.p.	XAS_1610
	farB	GE001073	XAS_1611
	farB	GE000603	XAS_1682
	farB	GE000438	XAS_1778
Hydrogen cyanide production	hcnA	GE000644	XAS_2766
	hcnB	GE000645	XAS_2767
	hcnC	GE000643	XAS_2768
MtrCDE	mtrC	GE002740	XAS_0844
	mtrD	GE000165	XAS_1871
	mtrD	GE002516	XAS_2025
	mtrD	GE001042	XAS_2026
	mtrD	n.p.	XAS_2027
	mtrD	n.p.	XAS_2082
	mtrE	n.p.	XAS_3414
Biofilm
AdeFGH efflux pump	adeF	GE000443	XAS_0738
	adeF	GE002515	XAS_1868
	adeF	n.p.	XAS_2736
	adeG	GE000444	XAS_1471
	adeG	n.p.	XAS_1869
	adeG	n.p.	XAS_2118
	adeH	GE000162	XAS_1609
	adeH	GE000601	XAS_1683
	adeH	GE000828	XAS_2083
	adeH	GE002517	XAS_2478
	adeH	n.p.	XAS_2735
Alginate	algA	GE002979	XAS_3578
	algR	GE000043	XAS_0887
	algR	n.p.	XAS_3735
	algU	GE000083	XAS_2988
	algZ	GE001303	XAS_1719
	mucD	GE002132	XAS_0663
	mucD	GE000085	XAS_2986
	mucP	GE000576	XAS_1567
BopD	bopD	GE001732	XAS_0116
	bopD	GE000343	XAS_0224
	bopD	GE002432	XAS_0978
	bopD	GE002452	XAS_1239
	bopD	n.p.	XAS_2471
Csu fimbriae	csuB	n.p.	XAS_1581
CupE fimbriae		GE000584	XAS_1576
		GE000588	XAS_1579
		GE000587	XAS_1580
		GE000589	n.p.
Glucan-binding proteins	gbpD	n.p.	XAS_1507
VPS	vpsU	n.p.	XAS_2502
Lateral flagella	flgH	GE001163	n.p.
		GE000728	n.p.
Effector delivery system
Bsa T3SS	bicA	GE001084	n.p.
	bsaL	GE001099	n.p.
	bsaM	GE001098	n.p.
	bsaN	GE001097	n.p.
	bsaO	GE001096	n.p.
	bsaQ	GE001094	n.p.
	bsaS	GE001092	n.p.
	bsaV	GE001089	n.p.
	bsaY	GE001086	n.p.
	bsaZ	GE001085	n.p.
HrpA-HrpB	hrpB	GE000326	XAS_0111
Carboxylesterase	caeA	GE002671	XAS_0469
Cpi-1a + Cpi-1		GE001087	XAS_2476
		GE001088	XAS_2668
		n.p.	XAS_4012
Cpi-2 encoded T3SS (SPI-2 like)		GE000856	n.p.
Dot/Icm T4SS secreted effectors		GE000172	XAS_0975
		GE000400	XAS_1416
ESX-5	cyp143	GE000755	n.p.
HSI-I	tagT	n.p.	XAS_2146
	pppA	GE001978	XAS_3206
Lvh	lvhD4	GE001890	n.p.
McaP		GE000352	XAS_1249
Ptl type IV secretion system	ptlF	GE000763	XAS_1732
	ptlB	GE000768	XAS_1737
Rvh T4SS	rvhD4	GE000017	n.p.
	rvhD4	GE002620	n.p.
SCI-I T6SS		GE001362	n.p.
SphB1	sphB1	GE000106	XAS_2958
T2SS	gspE2	GE002418	XAS_0144
T3SS	hrpL	GE000607	XAS_0700
	otsA	GE002402	XAS_1289
		GE000447	XAS_1476
		GE001879	XAS_1616
	hrpX	n.p.	XAS_1771
T4SS		GE000244	n.p.
		GE000287	XAS_1729
T4SS secreted effectors		GE000966	XAS_0195
	coxFIC1	GE000198	XAS_0370
	ricA	GE002151	XAS_0524
		GE001387	XAS_0609
		GE002477	XAS_1017
		GE001705	XAS_1338
	phnB	GE002996	XAS_2093
	bspE	GE002335	XAS_2115
	CBUD	GE002224	XAS_2397
	coxH	n.p.	XAS_3561
	coxH	n.p.	XAS_3995
T6SS-1		GE002542	XAS_0274
		GE001711	XAS_1193
		GE001066	XAS_1539
T6SS-II	clpV	GE001860	XAS_1298
TSS secreted effectors	glgX	n.p.	XAS_0874
	glgA	GE000038	XAS_0880
	glgX	GE000033	XAS_2413
Trw type IV secretion system	trwD	GE003079	n.p.
	trwD	GE003119	n.p.
	trwE	GE003078	n.p.
	trwE	GE003118	n.p.
	trwF	GE003077	n.p.
	trwF	GE003117	n.p.
	trwG	GE003076	n.p.
	trwG	GE003116	n.p.
	trwK	GE003072	n.p.
	trwK	GE003112	n.p.
	trwM	GE003071	n.p.
	trwM	GE003111	n.p.
TTSS	btrS	GE001120	XAS_1827
	btrS	n.p.	XAS_1897
	btrS	n.p.	XAS_2175
TTSS (chromosomally encoded)		GE000813	n.p.
TTSS (SPI-1 encode)	invE	GE001095	n.p.
TTSS effectors	hopAJ1	GE000687	n.p.
	hopAJ2	GE001761	n.p.
	hopAJ2	GE002549	XAS_0938
VirB type IV secretion system	virB11	GE000765	XAS_1734
	virB4	GE000769	XAS_1738
	virB5	GE003073	n.p.
	virB5	GE003113	n.p.
	virB5	GE003029	n.p.
VirB/VirD4 type IV secretion system	virB10	GE000764	XAS_1733
XadA		GE003011	XAS_4014
Xps		GE003013	XAS_1259
	gspD	GE003020	XAS_3537
		GE003014	XAS_3540
		GE003015	XAS_3541
		GE003016	XAS_3542
		GE003017	XAS_3543
		GE001916	XAS_3544
	gspG	GE003012	XAS_3545
		n.p.	XAS_3546
	gspE	GE003009	XAS_3547
Exoenzyme
HAP	hap/vvp	n.p.	XAS_0720
TlyC	tlyC	n.p.	XAS_1690
Mu-toxin	nagI	n.p.	XAS_3854
Protease IV	prpL	GE000115	XAS_2949
Streptococcal enolase	eno	GE001422	XAS_2445
Zn++ metalloprotease	zmp1	GE001613	XAS_2849
	zmp1	GE001614	XAS_2850
Exotoxin
beat-haemolysin/cytolysin	cylI	n.p.	XAS_0004
	acpC	GE002365	XAS_0019
	cylG	GE001252	XAS_1878
	cylG	GE002806	XAS_2062
	cylG	n.p.	XAS_2330
	cylI	GE002351	XAS_4019
Cereulide	cesH	GE002212	n.p.
Colibactin	clbG	GE001954	n.p.
	clbK	GE002606	n.p.
	clbF	n.p.	XAS_1856
Cya	cyaB	GE000809	XAS_2564
	cyaD	GE000074	n.p.
	cyaD	GE000707	n.p.
	cyaD	GE000808	n.p.
Cytolysin	cylR	n.p.	XAS_0468
Hemolysin	hlyB	GE000068	XAS_2586
Hemolysin HlyA	hlyA	GE000913	XAS_1907
	hlyA	n.p.	XAS_2455
Hemolysin III	hlyIII	GE000422	XAS_0306
	hlyIII	GE002561	XAS_1445
MARTX	rtxB	GE000705	XAS_2621
Mycolactone	mlsB	n.p.	XAS_3180
Non-hemolytic phospholipase C	plcN	GE000191	XAS_1327
Phytotoxin coronatine	corR	n.p.	XAS_1038
Phytotoxin phaseolotoxin		GE000252	n.p.
Phytotoxin syringomycin	syrE	GE001519	n.p.
	syrE	GE001801	n.p.
Phytotoxin syringopeptin	sypC	GE001050	n.p.
	sypC	GE001051	n.p.
	sypC	GE001520	n.p.
	sypC	GE001521	n.p.
	sypC	GE001522	n.p.
Plc-2		GE001923	XAS_1251
TccC-type insecticidal toxins		GE000500	n.p.
Immune modulation
Brk	brkB	GE002152	XAS_0608
Capsular polysaccharide	rmlC	GE002977	XAS_3581
	cpsD	n.p.	XAS_1755
	cpsA	n.p.	XAS_1756
	cpsF	n.p.	XAS_1764
	wza	n.p.	XAS_1754
	rmlA	n.p.	XAS_3582
	cpsA	n.p.	XAS_3739
	cpsF	n.p.	XAS_3742
	cpsF	n.p.	XAS_3743
Capsule	cpsA	GE000579	XAS_1570
	gndA	GE001747	XAS_0958
	hddC	GE000489	XAS_1533
	kpsF	GE000476	XAS_1522
	pgi	GE001369	XAS_2380
	rfbA	GE002976	XAS_3583
	rfbB	GE002975	XAS_3580
	rfbD	GE002978	XAS_3917
	rpe	GE002286	n.p.
	tviB	GE000904	n.p.
	dep/capD	n.p.	XAS_1202
	ugd	n.p.	XAS_3586
		GE001001	XAS_0062
		GE000946	XAS_1922
		GE000141	XAS_2039
		GE002387	XAS_2164
		GE000792	XAS_2165
		GE002857	XAS_2166
		n.p.	XAS_2169
		n.p.	XAS_2170
		n.p.	XAS_2468
		n.p.	XAS_2907
		n.p.	XAS_3124
		n.p.	XAS_3480
		n.p.	XAS_3577
		n.p.	XAS_3592
		n.p.	XAS_3726
Capsule I	gmd	GE002966	XAS_3749
	wcbK	GE002965	n.p.
	wcbT	GE002011	n.p.
	wzt2	GE002963	n.p.
CG	cgs	GE002412	n.p.
Exopolysaccharide	manB/yhxB	GE002980	n.p.
	mrsA/glmM	GE001587	XAS_2811
GPL locus	fadE5	GE001488	XAS_1769
	gtf2	GE002199	n.p.
	gtf3	GE001428	n.p.
LOS		GE002822	n.p.
	kdkA	GE001975	XAS_3202
	lpxA	GE000572	XAS_1563
	lpxB	GE000571	XAS_1562
	lpxC	GE002865	XAS_3471
	lpxD	GE000574	XAS_1565
	lpxH	GE002886	XAS_3229
	lpxH	GE002001	XAS_3442
	lpxK	GE000790	XAS_2505
	msbA	GE000789	XAS_1894
	msbA	GE000925	XAS_2506
	msbA	n.p.	XAS_3753
	opsX/rfaC	GE001976	XAS_3203
	orfM	GE001779	XAS_1116
	rffG	GE001749	n.p.
		n.p.	XAS_0797
		n.p.	XAS_2370
LPS	acpXL	GE001952	XAS_3178
	bplD	n.p.	XAS_3740
	fabZ	GE000573	XAS_1564
	flmF2	n.p.	XAS_1266
	flmK	GE002819	XAS_0794
	gluP	GE001733	XAS_0692
	gluP	GE002117	XAS_0820
	gluP	GE003024	XAS_0977
	gtrB	GE000420	XAS_1442
	hisF2	GE001325	XAS_2347
	hisH2	GE001326	XAS_2348
	kdsA	GE001423	XAS_2447
	kdtB	GE000667	XAS_2746
	KPN2	GE002971	n.p.
	LPG_	GE003022	n.p.
	lpsB	GE001831	XAS_1046
	lpxA/glmU	GE002772	XAS_3651
	lpxL	GE001829	XAS_1048
	lpxM	GE002826	XAS_0803
	waaA	GE001828	XAS_1049
	wbdA	GE002967	n.p.
	wbmC	n.p.	XAS_3747
	wbpK	n.p.	XAS_0956
	wbtH	GE000595	XAS_1589
	wbtH	n.p.	XAS_3773
	wbtI	GE001178	XAS_2238
	wbuZ	GE001324	XAS_2346
		GE002962	XAS_1603
		GE002607	XAS_1927
		n.p.	XAS_3531
		n.p.	XAS_3591
		n.p.	XAS_3595
		n.p.	XAS_3596
		n.p.	XAS_3737
		n.p.	XAS_3738
MymA operon	adhD	GE001710	XAS_0185
	adhD	GE001529	XAS_0582
	adhD	GE002177	XAS_0921
	adhD	GE002010	XAS_1003
	adhD	n.p.	XAS_3121
	adhD	n.p.	XAS_3239
	chp	GE001432	XAS_1863
	fadD13	GE001234	XAS_0078
	fadD13	n.p.	XAS_2307
	tgs4	GE002401	XAS_0374
	tgs4	n.p.	XAS_3265
Nucleoside diphosphate kinase	ndk	GE001007	XAS_2045
NuoG	nuoG	GE001572	XAS_2800
OatA	oatA	GE002197	XAS_0559
PDIM	ddrA	GE000941	XAS_0465
	ddrA	GE002672	XAS_0470
	ddrA	GE002669	XAS_1917
	ddrA	GE002653	XAS_3707
	ddrA	n.p.	XAS_3937
	mas	n.p.	XAS_2492
	ppsC	n.p.	XAS_0704
	ppsC	n.p.	XAS_1399
	ppsC	n.p.	XAS_2073
Sulfolipid-1 biosynthesis and transport	papA1	n.p.	XAS_3068
PgdA	pdgA	n.p.	XAS_1019
Polysaccharide capsule		GE002719	XAS_1232
		GE001002	XAS_2040
	galU	GE001003	XAS_2041
Invasion
Ibes	ibeB	GE000445	XAS_0532
	ibeB	GE001045	XAS_1472
	ibeB	GE002220	XAS_2121
K1 capsule	neuD	GE001183	XAS_2243
Motility
Flagella	cheA	GE001209	XAS_2272
	cheB	n.p.	XAS_2680
	cheD	GE001227	XAS_2293
	cheR	GE001226	XAS_2292
	cheW	GE001223	XAS_2287
	cheW	n.p.	XAS_2677
	cheW	n.p.	XAS_2780
	cheY1	GE001215	XAS_2278
	cheZ	GE001208	XAS_2271
	fleN	GE001609	XAS_2268
	fleN	GE001205	XAS_2843
	fleR	GE002774	XAS_0347
	fleR	GE000039	XAS_0882
	fleR	GE002586	n.p.
	flgB	GE001157	XAS_2217
	flgE	GE001160	XAS_2220
	flgF	GE001161	XAS_2221
	flgG	GE001162	XAS_2222
	flgI	GE001164	XAS_2224
	flgJ	GE001165	XAS_2225
	flgK	GE001166	XAS_2226
	flgL	GE001167	XAS_2227
	flgM	n.p.	XAS_2214
	flhA	GE001203	XAS_2265
	flhB	GE001202	n.p.
	flhF	GE001204	n.p.
	flhF	GE000533	n.p.
	fliA	GE001206	XAS_2269
	fliC	n.p.	XAS_2228
	fliC	GE001168	XAS_2229
	fliD	GE001169	XAS_2230
	fliF	GE001189	XAS_2250
	fliG	GE001190	XAS_2251
	fliJ	GE001193	n.p.
	fliO	GE001198	n.p.
	fliH	n.p.	XAS_2252
	fliM	n.p.	XAS_2257
	fliP	GE001199	XAS_2260
	fliQ	GE001200	XAS_2261
	fliR	GE001201	XAS_2262
	fliS	GE001171	XAS_2231
	flrA	GE001177	XAS_2237
	motA	GE002733	XAS_3700
	motB	GE002732	n.p.
	motC	GE001210	XAS_2273
	motD	GE001211	XAS_2274
	pdxA	GE002909	XAS_3399
		GE001156	XAS_2216
Lateral flagella	lfgH	n.p.	XAS_2223
Peritrichous flagella	cheA	GE001216	XAS_2279
	cheA	n.p.	XAS_2674
	cheB	GE001228	XAS_2294
	fliI	GE002768	XAS_3655
	cheY	n.p.	XAS_2185
	cheR	n.p.	XAS_2679
Polar flagella	cheY	GE001207	XAS_2270
	flgC	GE001158	XAS_2218
	flgD	GE001159	XAS_2219
	flhB	n.p.	XAS_2264
	fliI	GE001192	XAS_2253
	fliL	GE001195	XAS_2256
	fliM	GE001196	n.p.
	fliN	GE001197	n.p.
	flmH	n.p.	XAS_0009
	flmH	n.p.	XAS_0227
	flmH	n.p.	XAS_0542
	flmH	n.p.	XAS_0717
	flmH	n.p.	XAS_0781
	flmH	n.p.	XAS_0857
	flmH	n.p.	XAS_0967
	flmH	n.p.	XAS_1031
	flmH	GE000911	XAS_1129
	flmH	GE000959	XAS_1797
	flmH	GE001476	XAS_1870
	flmH	GE001953	XAS_1874
	flmH	GE002213	XAS_2103
	flmH	GE002356	XAS_2241
	flmH	GE001637	XAS_2242
	flmH	GE002121	XAS_2459
	flmH	GE001181	XAS_2643
	flmH	GE001182	XAS_3028
	flmH	GE001740	XAS_3179
	flrB	GE001152	XAS_0346
	flrB	GE002585	n.p.
	flrC	GE002487	n.p.
	nueA	GE000791	XAS_2503
		GE001212	XAS_0066
		GE002389	XAS_2275
Nutritional/Metabolic factor
ABC transporter	irtB	GE001551	XAS_2727
ABC-type heme transporter	hmuV	GE002471	XAS_0260
Achromobactin		GE001797	XAS_1088
		n.p.	XAS_3433
Achromobactin biosynthesis and transport	acsA	GE001854	XAS_1311
	acsB	GE001851	XAS_1314
	acsD	GE001856	XAS_1309
		GE000677	XAS_1544
		GE001526	XAS_2979
		n.p.	XAS_3533
Acinetobactin	bauA	n.p.	XAS_2864
Alcaligin	alcE	GE001184	n.p.
	bcr	GE001695	XAS_3106
	fauA	n.p.	XAS_2080
	fauA	n.p.	XAS_3932
Allantion utilization	allB	GE000698	XAS_2596
	allS	n.p.	XAS_0947
	allC	n.p.	XAS_1205
	allS	n.p.	XAS_2411
Bacillibactin	dhbF	GE001064	n.p.
	dhbA	n.p.	XAS_0420
	dhbA	n.p.	XAS_0567
Biotin synthesis	bioA	GE000401	XAS_1417
	bioA	GE000637	XAS_1659
	bioA	GE001725	XAS_1678
	bioB	GE002209	XAS_0546
	bioD	GE002949	XAS_3611
	bioF	GE002210	XAS_0545
	bioF	n.p.	XAS_3245
	birA	GE002312	XAS_3962
CcmC	ccmA	GE001285	XAS_2546
	ccmC	GE001287	XAS_2178
	ccmC	GE001123	XAS_2548
	ccmE	GE001125	XAS_2180
	ccmE	n.p.	XAS_2550
	ccmF	GE001126	XAS_2181
	ccmF	GE001290	XAS_2551
Chrysobactin		GE002715	n.p.
Ciu iron uptake and siderophore biosynthesis system	ciuD	GE000615	XAS_1448
	ciuD	n.p.	XAS_1629
Copper exporter	ctpV	n.p.	XAS_3628
Direct heme uptake system	phuR	GE002893	XAS_3428
		n.p.	XAS_3457
		n.p.	XAS_3458
Exochelin	fxbA	GE002817	XAS_0792
FAS-II	kasB	GE001951	XAS_2489
	kasB	GE000817	XAS_3177
	kasB	n.p.	XAS_3623
FbpABC	fbpC	GE000303	XAS_1171
	fbpC	GE002896	XAS_1280
	fbpC	n.p.	XAS_2480
	fbpC	n.p.	XAS_3241
	fbpC	n.p.	XAS_3419
FupA	feoB	GE001248	XAS_2325
GGT	ggt	GE000670	XAS_1063
	ggt	n.p.	XAS_2741
Glutamine synthesis	glnA1	GE000248	XAS_0342
	glnA1	GE000514	XAS_1675
	glnA1	GE000516	XAS_1677
	glnA1	GE002582	n.p.
HasA-type hemophore-mediated heme uptake system	tolC	GE001827	XAS_1050
		n.p.	XAS_1135
		n.p.	XAS_2563
		n.p.	XAS_2585
Heme biosynthesis	hemA	GE002080	XAS_3327
	hemB	GE002680	XAS_0481
	hemC	GE000044	XAS_0888
	hemE	GE000440	XAS_1465
	hemH	GE002426	XAS_0136
	hemL	GE001796	XAS_1097
	hemL	n.p.	XAS_1598
	hemN	n.p.	XAS_1115
	hemN	GE001780	XAS_2494
Heme uptake		n.p.	XAS_0658
		n.p.	XAS_1531
Heme uptake system		GE002506	XAS_0154
HemO cluster		n.p.	XAS_0401
		n.p.	XAS_0900
	hemO	n.p.	XAS_1131
		n.p.	XAS_1132
		n.p.	XAS_1133
		n.p.	XAS_1134
		n.p.	XAS_2304
		n.p.	XAS_3030
HitABC	hitB	n.p.	XAS_1172
	hitC	GE000472	XAS_1518
	hitC	GE000518	XAS_1684
	hitC	GE002988	XAS_3569
	hitC	GE000826	n.p.
HxuABC	hxuB	n.p.	XAS_1196
HmuR		GE002946	n.p.
IraAB	iraB	n.p.	XAS_0728
	iraB	GE002931	XAS_1820
Leucine synthesis	leuD	GE001822	XAS_1055
MgtBC	mgtC	GE002518	XAS_0010
	mgtC	n.p.	XAS_0250
Mycobactin	mbtH	GE001512	n.p.
	mbtN	n.p.	XAS_0084
	mbtI	GE001949	XAS_3176
	mbtI	GE002284	XAS_3914
Ornibactin		GE001063	XAS_1136
		n.p.	XAS_1998
PanC/PanD	panC	GE001371	XAS_2382
	panD	GE001370	XAS_2381
Proline synthesis	proC	GE000449	XAS_1482
Proteobactin		GE002942	XAS_3626
Purine biosynthesis	purCD	GE002258	n.p.
	purM	GE000485	XAS_1529
Purine synthesis	purC	n.p.	XAS_3875
	purC	GE002288	XAS_3919
Pyochelin		GE002184	n.p.
Pyocyanin	phzC	GE002030	XAS_3276
	phzF1	GE001543	XAS_2715
	phzG1	GE000448	XAS_1477
	phzS	n.p.	XAS_2069
	phzS	n.p.	XAS_2970
	phzS	n.p.	XAS_3393
	phzS	n.p.	XAS_3676
Pyoverdine	fpvA	GE000379	XAS_0232
	fpvA	GE001922	XAS_1252
	fpvA	n.p.	XAS_2439
	fpvA	n.p.	XAS_2504
	fpvI	n.p.	XAS_2437
	ptxR	GE000900	XAS_0386
	ptxR	GE002722	XAS_0701
	ptxR	n.p.	XAS_2438
	ptxR	n.p.	XAS_0044
	ptxR	n.p.	XAS_0051
	ptxR	n.p.	XAS_0400
	ptxR	n.p.	XAS_1301
	ptxR	n.p.	XAS_1865
	ptxR	n.p.	XAS_2003
	ptxR	n.p.	XAS_2074
	ptxR	n.p.	XAS_2644
	ptxR	n.p.	XAS_2931
	ptxR	n.p.	XAS_3250
	ptxR	n.p.	XAS_3366
	ptxR	n.p.	XAS_3716
	ptxR	n.p.	XAS_3720
	ptxR	n.p.	XAS_3980
	pvdD	GE000758	n.p.
	pvdE	GE001513	n.p.
	pvdH	GE000816	XAS_2490
	pvdH	n.p.	XAS_3070
	pvdJ	n.p.	XAS_0534
	pvdJ	GE002218	XAS_1473
	pvdN	GE001553	XAS_2729
	pvdS	n.p.	XAS_0387
		n.p.	XAS_0761
		n.p.	XAS_1324
		n.p.	XAS_1551
		GE000189	XAS_3616
Pyridine-2,6-dithiocarboxylic acid (PDTC)	pdtorfK	GE001938	XAS_0211
	pdtorfO	GE000834	XAS_1931
	pdtorfK	n.p.	XAS_3157
	pdtorfO	GE002341	XAS_4002
Pyrimidine biosynthesis	carA	GE001245	XAS_2320
	carA	GE002282	XAS_3911
	carB	GE001243	XAS_2318
	pyrB	GE000457	XAS_1498
Sal	iroN	n.p.	XAS_1320
Staphyloferrin B	sbnA	GE000109	XAS_1215
Thioquinolobactin	qbsB	n.p.	XAS_1094
	qbsB	n.p.	XAS_1123
	qbsB	GE000868	XAS_1962
	qbsF	GE002930	XAS_0727
	qbsG	GE000843	XAS_1942
	qbsL	GE001057	n.p.
	qbsI	n.p.	XAS_0182
	qbsN	GE001378	XAS_0315
	qbsN	GE002223	XAS_2387
	qbsN	GE002564	n.p.
Ton system	exbB	GE000204	XAS_1344
	exbD	GE000205	XAS_0169
	exbD	GE002488	XAS_0170
	exbD	GE002489	XAS_0171
	exbD	n.p.	XAS_1345
Trehalose-recycling ABC transporter	lpqY	GE001268	n.p.
	sugA	GE001267	XAS_2531
	sugB	GE001266	XAS_2530
	sugC	GE001883	XAS_0768
	sugC	GE000785	XAS_2511
	sugC	GE001866	XAS_2521
	sugC	GE000775	XAS_3939
	sugC	GE002795	n.p.
Tryptophan synthesis	trpD	GE002280	XAS_3909
Vanchrobactin	vabS	GE000709	XAS_2583
	fvtA	n.p.	XAS_0212
Vibriobactin/Vulnibactin	vibA	n.p.	XAS_0670
	vibA	n.p.	XAS_1715
	viuA	n.p.	XAS_2614
	viuB	n.p.	XAS_3824
		GE002242	XAS_3844
Vibrioferrin	pvuA	GE001852	XAS_1313
		GE001853	XAS_1308
		GE001855	XAS_1310
		GE001857	XAS_1312
		n.p.	XAS_1542
Yersiniabactin	ybtP	n.p.	XAS_2558
Yersiniabactin-related		GE001834	n.p.
Others
Accessory secretion factor	secA2	GE002868	XAS_3468
Dispersin	aatC	GE002779	XAS_3637
Isocitrate lyase	icl	GE001943	XAS_3163
	icl	n.p.	XAS_0403
Mce7	mce7C	GE002987	n.p.
Post-translational modification
Lipoprotein diacylglyceryl transferase lgt	lgt	GE002902	n.p.
Lsp	lspA	GE001650	XAS_3048
Mip	mip	GE000624	XAS_1641
Phosphoethanolamine modification	lptA	GE001685	XAS_3102
Regulation
BfmRS	bfmR	n.p.	XAS_1001
CsrA	csrA	GE001399	XAS_2416
DevRS	devR/dosR	GE001675	XAS_0194
	devR/dosR	GE000092	XAS_0248
	devR	n.p.	XAS_3092
Fur	fur	GE000918	XAS_1885
GacS/GacA two-component system	gacA	GE001176	XAS_1770
	gacA	n.p.	XAS_2014
	gacA	n.p.	XAS_2236
LetA/S	letA	GE000981	XAS_2234
	letA	GE001174	XAS_3934
MprAB	mprA	GE001919	XAS_1034
	mprA	GE001683	XAS_1255
	mprA	GE002898	XAS_2738
	mprA	n.p.	XAS_3100
	mprA	n.p.	XAS_3412
	mprA	n.p.	XAS_3417
	mprA	n.p.	XAS_3987
	mprB	n.p.	XAS_2667
PhoPQ	phoP	GE002318	XAS_3968
	phoQ	GE002317	XAS_3967
PhoP	phoR	n.p.	XAS_0847
	phoR	n.p.	XAS_1035
	phoR	n.p.	XAS_3416
PrrA/B	prrB	GE000829	XAS_2477
RegX3	regX3	GE001995	XAS_0846
	regX3	GE001046	XAS_2122
	regX3	GE002846	XAS_2665
	regX3	n.p.	XAS_3223
	regX3	n.p.	XAS_3496
RelA	relA	GE000360	XAS_1139
	relA	GE001773	XAS_1366
RpoS	rpoS	GE002799	XAS_0772
SigE	sigE	GE000137	XAS_2911
	sigE	GE002096	n.p.
Stress survival
Acid phosphatase	acpA	GE002693	XAS_0497
AhpC	ahpC	GE002107	XAS_3364
ClpC	clpC	GE001140	XAS_2199
ClpP	clpP	GE001988	XAS_3037
	clpP	n.p.	XAS_3216
KatA	katA	GE002686	XAS_0492
KatAB	katA	GE001616	XAS_3001
MprAB	msrA/B(pilB)	n.p.	XAS_3698
RecN	recN	GE000919	XAS_1886
SodB	sodB	GE000949	XAS_1713
	sodB	GE001309	XAS_1816
	sodB	GE001458	n.p.
SodC	sodC	XAS_0349	n.p.
Trigger factor	tig/ropA	GE001989	XAS_3217
