# Supplementary material for: Comparative genome analysis unravels pathogenicity of Xanthomonas albilineans causing sugarcane leaf scald disease
Source: BMC Genomics. 2022 Sep 26;23:671. doi: 10.1186/s12864-022-08900-2 (PMC9513982; doi:10.1186/s12864-022-08900-2)
Supplement: Supplementary file 3 — Additional file 3. [file 12864_2022_8900_MOESM3_ESM.zip › Table S6.xlsx]

## Sheet: JG43 Genomic island+Prophage
Table S6. Genomic island and prophages of Xal JG43 and Xsa DD13.
Genomic island	Gene ID	Function		Prophage	Gene ID	Function
Genomic island 1 (24407bp) Contig01: 240168-264574	GE000214	hypothetical protein		Prophage 1 (51551bp) Contig01: 1337771-1389321	GE001059	hypothetical protein
	GE000215	hypothetical protein			GE001060	probable isxal4 transposase protein
	GE000216	methylamine utilization protein			GE001061	SAM-dependent methyltransferase
	GE000217	hypothetical protein			GE001062	hypothetical protein
	GE000218	type IV secretion protein Rhs			GE001063	syrp, albicidin biosynthesis regulation
	GE000219	putative integrase (fragment) protein			GE001064	non-ribosomal peptide synthetase
	GE000220	hypothetical protein			GE001065	putative chorismate lyase
	GE000221	hypothetical protein			GE001066	pentapeptide repeat-containing protein
	GE000222	hypothetical protein			GE001067	4-amino-4-deoxychorismate lyase
	GE000223	hypothetical protein			GE001068	hypothetical protein
	GE000224	phage terminase small subunit P27 family			GE001069	aminodeoxychorismate synthase component I
	GE000225	DUF3489 domain-containing protein			GE001070	putative syrc like esterase;albicidin synthetase protein
	GE000226	hypothetical protein			GE001071	boxb like benzoyl-coa oxygenase;albicidin synthetase
	GE000227	putative adn methyltransferase protein			GE001072	alpha/beta fold hydrolase
Genomic island 2 (9941bp) Contig01: 284538-294478	GE000246	putative isxal1 transposase orf b protein			GE001073	MFS transporter
	GE000247	putative isxal1 transposase orf a protein			GE001074	carbamoyltransferase
	GE000248	glutamine synthetase			GE001075	transposase
	GE000249	homoserine O-succinyltransferase			GE001076	probable xsa-associated protein
	GE000250	LysE family translocator			GE001077	probable xsa-associated protein
	GE000251	gamma-glutamyl-gamma-aminobutyrate hydrolase family protein			GE001078	probable xsa-associated protein
	GE000252	dihydrorhizobitoxine desaturase			GE001079	probable xsa-associated protein
	GE000253	O-acetylhomoserine aminocarboxypropyltransferase/cysteine synthase			GE001080	probable xsa-associated protein
	GE000254	2-aminoethylphosphonate--pyruvate transaminase			GE001081	probable xsa-associated protein
	GE000255	IS5/IS1182 family transposase			GE001082	hypothetical protein
Genomic island 3 (8034bp) Contig01: 333630-341663	GE000287	type iv secretory pathway, conjugal transfer protein			GE001083	probable xsa-invasion protein
	GE000288	hypothetical protein			GE001084	CesD/SycD/LcrH family type III secretion system chaperone
	GE000289	hypothetical protein			GE001085	EscU/YscU/HrcU family type III secretion system export apparatus switch protein
	GE000290	hypothetical protein			GE001086	probable xanthomonas secretion apparatus protein
	GE000291	DUF3732 domain-containing protein			GE001087	EscS/YscS/HrcS family type III secretion system export apparatus protein
	GE000292	transposase			GE001088	EscR/YscR/HrcR family type III secretion system export apparatus protein
	GE000293	IS3 family transposase			GE001089	hypothetical protein
	GE000294	transposase			GE001090	probable xsa-associated protein
	GE000295	transposase			GE001091	probable xsa-associated protein
Genomic island 4 (8409bp) Contig01: 348224-356632	GE000299	putative acetyl-coa hydrolase/transferase protein			GE001092	FliI/YscN family ATPase
	GE000300	transcriptional regulator			GE001093	hypothetical protein
	GE000301	TonB family protein			GE001094	EscV/YscV/HrcV family type III secretion system export apparatus protein
	GE000302	hypothetical protein			GE001095	hypothetical protein
	GE000303	ATP-binding cassette domain-containing protein			GE001096	EscC/YscC/HrcC family type III secretion system outer membrane ring protein
	GE000304	molybdate ABC transporter permease subunit			GE001097	helix-turn-helix domain-containing protein
	GE000305	molybdate ABC transporter substrate-binding protein			GE001098	PrgH/EprH family type III secretion apparatus protein
	GE000306	MBL fold metallo-hydrolase			GE001099	EscF/YscF/HrpA family type III secretion system needle major subunit
Genomic island 5 (20459bp) Contig01: 613680-634138	GE000495	hypothetical protein		Prophage 2 (15250bp) Contig01: 2164637-2179886	GE001745	hypothetical protein
	GE000496	c-type cytochrome			GE001746	hypothetical protein
	GE000497	protein containing ipt/tig domains (cell surface receptor)			GE001747	decarboxylating 6-phosphogluconate dehydrogenase
	GE000498	hypothetical protein			GE001748	conserved hypothetical protein
	GE000499	type IV secretion protein Rhs			GE001749	TIGR01777 family protein
	GE000500	putative truncated rhs family protein			GE001750	glycine zipper 2TM domain-containing protein
	GE000501	hypothetical truncated rhs family protein			GE001751	conserved hypothetical protein
	GE000502	aspartyl/asparaginyl beta-hydroxylase domain-containing protein			GE001752	nicotinate phosphoribosyltransferase
	GE000504	putative isrso12 transposase orf a (fragment) protein			GE001753	hypothetical protein
Genomic island 6 (15711bp) Contig01: 911617-927327	GE000725	adhesin transmembrane protein			GE001754	endonuclease/exonuclease/phosphatase family protein
	GE000726	putative isxac3 transposase orfa (fragment) protein			GE001755	tail-specific protease
	GE000727	putative isxac3 transposase orfb (fragment) protein			GE001756	lipoyl synthase
	GE000728	nitric oxide reductase transcriptional regulator NorR			GE001757	lipoyl(octanoyl) transferase LipB
	GE000730	putative isxal1 transposase orf a protein			GE001758	DUF493 family protein
	GE000731	putative isxal1 transposase orf b protein			GE001759	D-alanyl-D-alanine carboxypeptidase
	GE000732	NO-inducible flavohemoprotein
	GE000733	putative isxac3 transposase orfa (fragment) protein
	GE000734	transposase
	GE000735	putative isxal6 transposase orfa protein
	GE000736	putative isxal6 transposase orfb protein
	GE000737	putative is1404 transposase orf b (fragment) protein
	GE000738	transposase
	GE000739	hypothetical protein
	GE000740	prepilin-type N-terminal cleavage/methylation domain-containing protein
	GE000741	excinuclease ABC subunit UvrB
Genomic island 7 (20695bp) Contig01: 935331-956025	GE000749	DUF3987 domain-containing protein
	GE000750	hypothetical protein
	GE000751	hypothetical protein
	GE000752	hypothetical protein
	GE000753	integrase
	GE000754	putative isxac3 transposase orfa (fragment) protein
	GE000755	putative oxidoreductase cytochrome p-450 protein
	GE000756	putative hydrolase protein
	GE000757	alpha/beta hydrolase
	GE000758	amino acid adenylation domain-containing protein
	GE000760	putative isxac2 transposase orfb (fragment) protein
	GE000761	hypothetical protein
	GE000762	hypothetical protein
	GE000763	hypothetical protein
	GE000764	putative virb10 protein
	GE000765	P-type DNA transfer ATPase VirB11
	GE000766	lytic transglycosylase domain-containing protein
	GE000767	probable type iv secretion system protein virb2
Genomic island 8 (13928bp) Contig01: 996932-1010859	GE000804	hypothetical protein
	GE000805	DNA helicase
	GE000806	putative secreted protein
	GE000807	sensor kinase
	GE000808	HlyD family efflux transporter periplasmic adaptor subunit
	GE000809	peptidase domain-containing ABC transporter
	GE000810	hypothetical protein
	GE000811	hypothetical protein
Genomic island 9 (15022bp) Contig01: 1250365-1265386	GE001022	GIY-YIG nuclease family protein
	GE001023	AlpA family phage regulatory protein
	GE001024	putative transcriptional regulator transcription regulator protein
	GE001025	hypothetical protein
	GE001026	replication protein A
	GE001027	putative replication protein c
	GE001028	hypothetical protein
	GE001029	hypothetical protein
	GE001030	Uncharacterised protein
	GE001031	putative conjugal transfer protein
	GE001033	P-type conjugative transfer protein TrbJ
	GE001034	hypothetical protein
	GE001035	P-type conjugative transfer protein TrbL
	GE001036	type I toxin-antitoxin system ptaRNA1 family toxin
	GE001037	hypothetical protein
	GE001038	recombinase family protein
	GE001039	histidinol-phosphatase
	GE001040	ATP-dependent DNA helicase RecG
	GE001041	hypothetical protein
Genomic island 10 (59495bp) Contig01: 1356062-1415556	GE001072	alpha/beta fold hydrolase
	GE001073	MFS transporter
	GE001074	carbamoyltransferase
	GE001075	transposase
	GE001076	probable xsa-associated protein
	GE001077	probable xsa-associated protein
	GE001078	probable xsa-associated protein
	GE001079	probable xsa-associated protein
	GE001080	probable xsa-associated protein
	GE001081	probable xsa-associated protein
	GE001082	hypothetical protein
	GE001083	probable xsa-invasion protein
	GE001084	CesD/SycD/LcrH family type III secretion system chaperone
	GE001085	EscU/YscU/HrcU family type III secretion system export apparatus switch protein
	GE001086	probable xanthomonas secretion apparatus protein
	GE001087	EscS/YscS/HrcS family type III secretion system export apparatus protein
	GE001088	EscR/YscR/HrcR family type III secretion system export apparatus protein
	GE001089	hypothetical protein
	GE001090	probable xsa-associated protein
	GE001091	probable xsa-associated protein
	GE001092	FliI/YscN family ATPase
	GE001093	hypothetical protein
	GE001094	EscV/YscV/HrcV family type III secretion system export apparatus protein
	GE001095	hypothetical protein
	GE001096	EscC/YscC/HrcC family type III secretion system outer membrane ring protein
	GE001097	helix-turn-helix domain-containing protein
	GE001098	PrgH/EprH family type III secretion apparatus protein
	GE001099	EscF/YscF/HrpA family type III secretion system needle major subunit
	GE001100	probable xanthomonas secretion apparatus protein
	GE001101	EscJ/YscJ/HrcJ family type III secretion inner membrane ring protein
	GE001102	oxygen-regulated invasion protein
	GE001103	hypothetical protein
	GE001104	hypothetical protein
	GE001105	hypothetical protein
	GE001106	probable xsa-associated protein
	GE001107	IpaD/SipD/SspD family type III secretion system needle tip protein
	GE001108	putative isxo3 transposase (fragment) protein
	GE001109	hypothetical protein
	GE001110	putative isxal1 transposase orf b protein
	GE001111	putative isxal1 transposase orf a protein
	GE001114	putative isrso12 transposase orf b (fragment) protein
	GE001115	putative isrso12 transposase orf a protein
	GE001116	hypothetical cytochrome-like transmembrane protein
	GE001117	hypothetical protein
	GE001118	c-type cytochrome
	GE001119	hypothetical protein
	GE001120	sigma-70 family RNA polymerase sigma factor
	GE001121	hypothetical protein
	GE001122	serine protease
	GE001123	heme ABC transporter permease
	GE001124	heme exporter protein CcmD
	GE001125	cytochrome c biogenesis protein CcmE
	GE001126	heme lyase CcmF/NrfE family subunit
Genomic island 11 (10824bp) Contig01: 1659444-1670267	GE001341	hypothetical protein
	GE001343	hypothetical protein
	GE001344	hypothetical protein
	GE001345	putative is4 transposase (fragment) protein
	GE001346	hypothetical protein
	GE001347	FtsX-like permease family protein
	GE001348	putative abc transporter permease abc transporter, permease protein
	GE001349	class I SAM-dependent methyltransferase
	GE001350	hypothetical protein
	GE001351	hypothetical protein
	GE001352	hypothetical protein
	GE001353	hypothetical protein
	GE001354	putative isxal1 transposase orf b protein
Genomic island 12 (11401bp) Contig01: 2092571-2103971	GE001681	hypothetical protein
	GE001682	putative two-component system sensor transmembrane protein
	GE001683	response regulator transcription factor
	GE001684	phosphatase PAP2 family protein
	GE001685	phosphoethanolamine transferase
	GE001686	peptidase M2 family protein
	GE001687	hypothetical. transmembrane protein
	GE001688	hypothetical protein
	GE001689	hypothetical protein
	GE001690	hypothetical protein
	GE001691	hypothetical isxac3 transposase orfa (fragment) protein
	GE001692	hypothetical protein
Genomic island 13 (10336bp) Contig01: 2338452-2348787	GE001867	efflux RND transporter periplasmic adaptor subunit
	GE001868	IS3 family transposase
	GE001869	ISXac3 transposase, IS3 family
	GE001870	hypothetical protein
	GE001871	hypothetical abc transporter atp binding protein
	GE001872	putative isxal2 transposase protein
	GE001873	HEAT repeat domain-containing protein
	GE001875	putative transposase
	GE001876	TonB-dependent receptor
Genomic island 14 (10922bp) Contig01: 2364001-2374922	GE001890	hypothetical trag/trad/vird4 family protein (fragment)
	GE001891	hypothetical protein
	GE001892	hypothetical protein
	GE001893	hypothetical protein
	GE001894	hypothetical protein
	GE001895	hypothetical protein
	GE001896	hypothetical protein
	GE001897	hypothetical integrase, catalytic region (fragment) protein
	GE001898	hypothetical integrase, catalytic region (fragment) protein
	GE001899	hypothetical protein
	GE001900	hypothetical protein
	GE001901	hypothetical protein
	GE001902	hypothetical protein
	GE001903	hypothetical protein
	GE001904	hypothetical protein
	GE001905	hypothetical protein
	GE001906	hypothetical protein
Genomic island 15 (10945bp) Contig01: 2459008-2469952	GE001984	peptidylprolyl isomerase
	GE001985	HU family DNA-binding protein
	GE001986	endopeptidase La
	GE001987	ATP-dependent Clp protease ATP-binding subunit ClpX
	GE001988	ATP-dependent Clp endopeptidase proteolytic subunit ClpP
	GE001989	trigger factor
	GE001990	Bax inhibitor-1/YccA family protein
Genomic island 16 (12458bp) Contig01: 3311901-3324358	GE002705	hypothetical protein
	GE002706	hypothetical protein
	GE002707	endoglucanase
	GE002708	AAA family ATPase
	GE002709	endoglucanase
	GE002710	endoglucanase
	GE002711	APC family permease
	GE002712	hypothetical protein
Genomic island 17 (19403bp) Contig02: 24384-43786	GE003080	phospholipase D family protein
	GE003081	conjugative relaxase
	GE003082	DUF87 domain-containing protein
	GE003083	hypothetical protein
	GE003084	hypothetical protein
	GE003085	hypothetical protein
	GE003086	hypothetical protein
	GE003087	hypothetical protein
	GE003088	hypothetical protein
	GE003089	hypothetical protein
	GE003090	hypothetical protein
	GE003092	hypothetical protein
	GE003093	transcriptional regulator
	GE003094	single-stranded DNA-binding protein
	GE003095	DUF2688 domain-containing protein
	GE003096	DUF945 domain-containing protein
	GE003097	hypothetical protein
	GE003098	restriction endonuclease
	GE003099	hypothetical protein
	GE003100	conserved hypothetical protein (plasmid)
	GE003101	hypothetical protein
	GE003102	putative partition protein c (plasmid)
	GE003103	type II toxin-antitoxin system RelE/ParE family toxin
	GE003104	hypothetical protein

## Sheet: DD13 Genomic island+Prophage
Genomic island	Gene ID	Function		Prophage	Gene ID	Function
Genomic island 1 (10295bp) Contig01: 1097996-1108290	XAS_864	histidine kinase		Prophage 1 (40692bp) Contig01: 256353-297044	XAS_195	trans-2-enoyl-CoA reductase
	XAS_865	ATPase AAA			XAS_196	2-keto-3-deoxygluconate kinase
	XAS_866	hypothetical protein			XAS_197	TonB-denpendent receptor
	XAS_867	hypothetical protein			XAS_198	hypothetical protein
	XAS_868	major facilitator transporter			XAS_199	hypothetical protein
	XAS_869	siroheme synthase			XAS_200	hypothetical protein
	XAS_870	hypothetical protein			XAS_201	hypothetical protein
	XAS_871	GNAT family acetyltransferase			XAS_202	hypothetical protein
	XAS_872	pyruvate phosphate dikinase			XAS_203	hypothetical protein
Genomic island 2 (16550bp) Contig01: 2654248-2670797	XAS_2125	hypothetical protein			XAS_205	hypothetical protein
	XAS_2126	integrase			XAS_206	hypothetical protein
	XAS_2127	hypothetical protein			XAS_207	hypothetical protein
	XAS_2128	Putative ATP-dependent endonuclease of the OLD family			XAS_208	hypothetical protein
	XAS_2129	hypothetical protein			XAS_209	hypothetical protein
	XAS_2130	UBA/THIF-type NAD/FAD binding protein			XAS_210	hypothetical protein
	XAS_2131	hypothetical protein			XAS_211	TonB-denpendent receptor
	XAS_2132	hypothetical protein			XAS_212	hypothetical protein
	XAS_2133	hypothetical protein			XAS_213	hypothetical protein
	XAS_2134	hypothetical protein			XAS_214	hypothetical protein
Genomic island 3 (14013bp) Contig01: 3959744-3973756	XAS_3211	hypothetical protein			XAS_215	hypothetical protein
	XAS_3212	peptidylprolyl isomerase			XAS_216	Signaling protein ykoW
	XAS_3213	transcriptional regulator			XAS_217	MEKHLA domain-containing protein
	XAS_3214	peptidase			XAS_218	carboxylesterase
	XAS_3215	ATP-dependent protease			XAS_219	hypothetical protein
	XAS_3216	ATP-dependent Clp protease proteolytic subunit			XAS_220	2-keto-4-pentenoate hydratase
	XAS_3217	trigger factor			XAS_221	C4-dicarboxylate ABC transporter
	XAS_3218	membrane protein			XAS_222	C4-dicarboxylate ABC transporter
					XAS_223	C4-dicarboxylate ABC transporter permease
					XAS_224	LacI family transcription regulator
					XAS_225	glyoxalase
				Prophage 2 (43049bp) Contig01: 559766-602814	XAS_440	NADP-dependent aryl-alcohol dehydrogenase
					XAS_441	methyltransferase
					XAS_442	ribosomal large subunit pseudouridine synthase E
					XAS_443	hypothetical protein
					XAS_444	RNA helicase
					XAS_445	preprotein translocase subunit TatD
					XAS_446	hypothetical protein
					XAS_447	2-dehydropantoate 2-reductase
					XAS_448	hypothetical protein
					XAS_449	pilus assembly protein TadE
					XAS_450	hypothetical protein
					XAS_451	type II secretion protein F
					XAS_452	type II secretion protein F
					XAS_453	signal peptide protein
					XAS_454	type II and III secretion system protein
					XAS_455	pilus assembly protein CpaB
					XAS_456	hypothetical protein
					XAS_457	hypothetical protein
					XAS_458	hypothetical protein
					XAS_459	hypothetical protein
					XAS_460	hypothetical protein
					XAS_461	pilus assembly protein
					XAS_462	flagellar motor protein MotB
					XAS_463	hypothetical protein
					XAS_464	membrane protein
					XAS_465	ABC transporter
					XAS_466	phenol hydroxylase
					XAS_467	membrane protein
					XAS_468	Cro/Cl family transcriptional regulator
					XAS_469	cysteine proteinase
					XAS_470	ABC transporter ATP-binding protein
					XAS_471	sodium ABC transporter permease
					XAS_472	membrane protein
					XAS_473	energy transducer TonB
					XAS_474	hypothetical protein
					XAS_475	glutathione S-transferase
					XAS_476	peptidase S9
					XAS_477	hypothetical protein
					XAS_478	hypothetical protein
					XAS_479	hypothetical protein
					XAS_480	membrane protein
					XAS_481	delta-aminolevulinic acid dehydratase
					XAS_482	membrane protein
				Prophage 3 (23420bp) Contig01: 603911-627330	XAS_484	endonuclease
					XAS_485	iron-uptake factor
					XAS_486	hypothetical protein
					XAS_487	shikimate 5-dehydrogenase
					XAS_488	hypothetical protein
					XAS_490	ATP-dependent DNA helicase DinG
					XAS_491	hypothetical protein
					XAS_492	catalase
					XAS_493	ankyrin
					XAS_494	oxidoreductase
					XAS_495	phosphodiesterase
					XAS_496	major facilitator transporter
					XAS_497	acid phosphatase
					XAS_498	hypothetical protein
					XAS_499	permease
					XAS_500	glyoxalase
					XAS_501	hypothetical protein
					XAS_502	hypothetical protein
					XAS_503	hypothetical protein
					XAS_504	hypothetical protein
					XAS_505	hypothetical protein
				Prophage 4 (16478bp) Contig01: 3348861-3365338	XAS_2708	Pathogenicity locus
					XAS_2709	dienelactone hydrolase
					XAS_2710	UDP-N-acetylmuramoyl-L-alanyl-D-glutamate synthetase
					XAS_2711	hypothetical protein
					XAS_2712	membrane protein
					XAS_2713	aspartate kinase
					XAS_2715	phenazine biosynthesis protein PhzF family
					XAS_2716	membrane protein
					XAS_2717	peroxiredoxin
					XAS_2718	DNA-binding protein
					XAS_2719	Inner membrane protein yebE
					XAS_2720	peptidase, partial
					XAS_2721	hypothetical protein
					XAS_2722	hypothetical protein
					XAS_2723	glutamine amidotransferase
					XAS_2724	hypothetical protein
					XAS_2725	Rrf2 family transcriptional regulator
					XAS_2726	cysteine desulfurase activator complex subunit SufB
				Prophage 5 (44640bp) Contig01: 3598977-3643616	XAS_2899	membrane protein
					XAS_2900	membrane protein
					XAS_2901	hypothetical protein
					XAS_2902	homocysteine methyltransferase
					XAS_2903	hypothetical protein
					XAS_2904	hypothetical protein
					XAS_2905	hypothetical protein
					XAS_2906	methionyl-tRNA synthetase
					XAS_2907	phosphotransferase
					XAS_2908	hypothetical protein, partial
					XAS_2909	hypothetical protein
					XAS_2910	membrane protein
					XAS_2911	RNA polymerase sigma factor
					XAS_2912	hypothetical protein
					XAS_2913	stearoyl-CoA 9-desaturase
					XAS_2914	dehydrogenase
					XAS_2915	chromosome partitioning protein ParA
					XAS_2916	cyclopropane-fatty-acyl-phospholipid synthase
					XAS_2917	membrane protein
					XAS_2918	membrane protein
					XAS_2919	cyclopropane-fatty-acyl-phospholipid synthase
					XAS_2920	aminoacrylate peracid reductase
					XAS_2921	membrane protein, partial
					XAS_2922	membrane protein
					XAS_2923	acid virulence protein B
					XAS_2924	hypothetical protein
					XAS_2925	hypothetical protein
					XAS_2926	hypothetical protein
					XAS_2927	hypothetical protein
					XAS_2928	hypothetical protein
					XAS_2929	MFS transporter
					XAS_2930	1,2-oxophytodienoate reductase
					XAS_2931	LysR family transcriptional regulator
					XAS_2932	beta-lactamase
					XAS_2933	hypothetical protein
					XAS_2934	phosphonoacetate hydrolase
					XAS_2935	cation transporter
					XAS_2936	peptidyl-prolyl cis-trans isomerase
					XAS_2937	heat shock protein Hsp70
					XAS_2938	hypothetical protein
					XAS_2939	hypothetical protein
					XAS_2940	diguanylate phosphodiesterase
					XAS_2941	membrane protein
					XAS_2942	hypothetical protein
					XAS_2943	hypothetical protein
					XAS_2944	nucleoprotein/polynucleotide-associated enzyme
					XAS_2945	metal-dependent hydrolase
					XAS_2946	RNA-binding protein S4
				Prophage 6 (16847bp) Contig01: 3796666-3813512	XAS_3068	hypothetical protein
					XAS_3069	sugar-alcohol dehydrogenase
					XAS_3070	aminotransferase
					XAS_3071	endonuclease
					XAS_3072	hypothetical protein
					XAS_3073	diguanylate cyclase
					XAS_3074	phosphate ABC transporter substrate-binding protein
					XAS_3075	hypothetical protein
					XAS_3076	hypothetical protein
					XAS_3077	phosphoribosylglycinamide formyltransferase
					XAS_3078	hypothetical protein
					XAS_3079	hypothetical protein
					XAS_3080	membrane protein
					XAS_3081	membrane protein
					XAS_3082	hypothetical protein
					XAS_3083	hypothetical protein
					XAS_3084	hypothetical protein
					XAS_3085	hypothetical protein
					XAS_3086	aminoglycoside phosphotransferase
